# Supplementary material for: Causality of genetically determined metabolites on anxiety disorders: a two-sample Mendelian randomization study
Source: J Transl Med. 2022 Oct 20;20:475. doi: 10.1186/s12967-022-03691-2 (PMC9583573; doi:10.1186/s12967-022-03691-2)
Supplement: Supplementary file 2 — Additional file 2: Table S1. The formula used to calculate R2 and F statistic between exposure and outcome; Table S2. Summary statistics of the anxiety disorders; Table S3–S12. Mendelian Randomization estimation for Amino acid(Table S3); Carbohydrate (Table S4); Co-factor or vitamin(Table S5);Energy(Table S6); Lipid(Table S7); Nucleotide (Table S8); Peptide (Table S9); Xenobiotic(Table S10);X(unknow metabolites) (Table S11);known metabolites (Table S12) on the risk of anxiety disorders; Table S13. The characteristics of SNPs and their genetic associations with known metabolites and the anxiety disorders; Table S15. The reverse MR analysis of 1-linoleoylglycerophosphoethanolamine and anxiety disorders using various methods; Table S16. Association of 1linoleoylglycerophosphoethanolamine and additional anxiety disorders GWAS using various methods; Table S14, S17–S21. Summary statistics for the associations of the five metabolites (passed all the sensitivity analyses)-associated SNPs with these exposures and the anxiety disorders from MRC-IEU Consortium; Table S22. Metabolic Pathway Associated with self-reported anxiety; Table S23. Clinical characteristics of participants involved in the study; Table S24. Characteristics of the KORA population related to antihypertensives and lipid-lowering drugs; Table S25. Characteristics and patterns of anti-hyperglycemic treatment of participants with self-reported type 2 diabetes in the KORA F4 study. [file 12967_2022_3691_MOESM2_ESM.xlsx]

## Sheet: Tables of Contents
	Contents	Description
	Table S1	The formula used to calculate R2 and F statistic between exposure and outcome.
	Table S2	Summary statistics of the anxiety disorders.
	Table S3	Mendelian Randomization estimation for Amino acid on the risk of anxiety disorders.
	Table S4	Mendelian Randomization estimation for Carbohydrate on the risk of anxiety disorders.
	Table S5	Mendelian Randomization estimation for Cofactor or vitamin on the risk of anxiety disorders.
	Table S6	Mendelian Randomization estimation for Energy on the risk of anxiety disorders.
	Table S7	Mendelian Randomization estimation for Lipid on the risk of anxiety disorders.
	Table S8	Mendelian Randomization estimation for Nucleotide on the risk of anxiety disorders.
	Table S9	Mendelian Randomization estimation for Peptide on the risk of anxiety disorders.
	Table S10	Mendelian Randomization estimation for Xenobiotic on the risk of anxiety disorders.
	Table S11	Mendelian Randomization estimation for X(unknow metabolites) on the risk of anxiety disorders.
	Table S12	Mendelian Randomization estimation for known metabolites on the risk of anxiety disorders.
	Table S13	The characteristics of SNPs and their genetic associations with known metabolites and the anxiety disorders
	Table S14	Summary statistics for the associations of the 1-linoleoylglycerophosphoethanolamine-associated SNPs with these exposures and the anxiety disorders diagnosed by psychiatrist from MRC-IEU Consortium
	Table S15	The reverse MR analysis of 1-linoleoylglycerophosphoethanolamine and anxiety disorders using various methods
	Table S16	Association of 1-linoleoylglycerophosphoethanolamine and additionnal anxiety disorders GWAS using various methods
	Table S17	Summary statistics for the associations of the 1-linoleoylglycerophosphoethanolamine-associated SNPs with these exposures and anxiety disorders diagnosed by general practitionerss from MRC-IEU Consortium
	Table S18	Summary statistics for the associations of the epiandrosterone sulfate-associated SNPs with these exposures and self-reported anxiety from MRC-IEU Consortium
	Table S19	Summary statistics for the associations of the 1-arachidonoylglycerophosphocholine-associated SNPs with these exposures and anxiety disorders diagnosed by psychiatrists from MRC-IEU Consortium
	Table S20	Summary statistics for the associations of the 1-linoleoylglycerophosphoethanolamine-associated SNPs with these exposures and unspecified anxiety disorders diagnosed by secondary ICD-10 from MRC-IEU Consortium
	Table S21	Summary statistics for the associations of the 1-linoleoylglycerophosphoethanolamine-associated SNPs with these exposures and self-reported anxiety from MRC-IEU Consortium
	Table S22	Metabolic pathway associated with self-reported anxiety
	Table S23	Clinical characteristics of participants involved in the study
	Table S24	Characteristics of the KORA population related to antihypertensives and lipid-lowering drugs
	Table S25	Characteristics and patterns of anti-hyperglycemic treatment of participants with self-reported type 2 diabetes in the KORA F4 study

## Sheet: Table S1
	Table S1 The formula used to calculate R2 and F statistic between exposure and outcome.
	The formula used to calculate R2 and F statistic between exposure and outcome[1].
	Description							Formula
	F statistic
	R2 calculate
	References:[1] Pierce BL, Ahsan H, Vanderweele TJ. Power and instrument strength requirements for Mendelian randomization studies using multiple genetic variants. Int J Epidemiol. 2011 Jun;40(3):740-52. doi: 10.1093/ije/dyq151. Epub 2010 Sep 2. PMID: 20813862; PMCID: PMC3147064. * N: the sample size of the GWASs. k：the number of the SNPs (instrumental variants). R2: the instrumental variable expl…

## Sheet: Table S2
	Table S2 summary statistics of the anxiety disorders
	Consortium	Phenotype	Note	First author	Sample size	Number of cases	Number of controls	Number of variants	Year	domain	Notes
	MRC-IEU	Anxiety disorders diagnosed by psychiatrist	http://www.ewascatalog.org/	Ben Elsworth	460702	53414	407288	9851867	2018	European	ukb-b-18336
	MRC-IEU	Anxiety disorders diagnosed by secondary ICD-10	http://www.ewascatalog.org/	Ben Elsworth	463010	1523	461487	9851867	2018	European	ukb-b-11311
	MRC-IEU	Anxiety disorders diagnosed by general practitioners	http://www.ewascatalog.org/	Ben Elsworth	459560	158565	300995	9851867	2018	European	ukb-b-6991
	MRC-IEU	Self-reported anxiety disorders	http://www.ewascatalog.org/	Ben Elsworth	462933	6410	456523	9851867	2018	European	ukb-b-17243

## Sheet: Table S3
	Table S3 Mendelian Randomization estimation for Amino acid on the risk of anxiety disorders.
	Trait	Exposure	#SNPs	R2	F statistics	IVW		MR-Egger		Weighted median		MR-PRESSO	MR-Egger regression		Cochran’s Q test
						OR (95% CI)	P-value	OR (95% CI)	P-value	OR (95% CI)	P-value		Intercept	P value	IVW Q	P IVW. Q	MR-Egger. Q	P MR-egger. Q
	Self-reported anxiety disorders	2-aminobutyrate	42	0.001135	23.74	0.991(0.983-0.999)	0.0288241	0.974(0.944-1.006)	0.113555	0.990(0.978-1.002)	0.10197	0.476	0.000170649	0.284752	38.92	0.3833	38.4	0.3612
	Self-reported anxiety disorders	phenol sulfate	12	0.000281	21.58	0.994(0.988-0.999)	0.0214546	1.000(0.983-1.016)	0.957031	0.995(0.988-1.002)	0.162741	0.334	-0.0002433	0.478807	13.13	0.2847	12.46	0.2555
	Anxiety disorders diagnosed by psychiatrist	3-phenylpropionate (hydrocinnamate)	16	0.000409	22.1318	0.987(0.976-0.999)	0.0278703	0.986(0.966-1.006)	0.197862	0.987(0.971-1.003)	0.116596	0.53	4.96024e-05	0.902119	10.44	0.6579	9.991	0.6167
	Anxiety disorders diagnosed by psychiatrist	indolelactate	19	0.000501	23.058	0.975(0.955-0.996)	0.017866	0.970(0.921-1.021)	0.258226	0.977(0.949-1.006)	0.112173	0.813	0.000100467	0.831067	11.7	0.7645	11.69	0.7022
	Anxiety disorders diagnosed by psychiatrist	phenyllactate (PLA)	19	0.000295	20.908	0.958(0.933-0.984)	0.00163712	0.974(0.906-1.046)	0.478775	0.972(0.942-1.004)	0.0830137	0.757	-0.000438	0.464855	29.86	0.02736	29.51	0.0207
	Anxiety disorders diagnosed by psychiatrist	tryptophan betaine	11	0.000383	32.08	1.008(1.002-1.015)	0.0101707	1.007(0.990-1.025)	0.435884	1.008(1.000-1.017)	0.0503771	0.883	0.000114486	0.881131	5.601	0.779	5.554	0.697
	Anxiety disorders diagnosed by general practitioners	3-methyl-2-oxovalerate	34	0.000972	24.18	1.036(1.000-1.073)	0.0483617	1.045(0.967(1.128)	0.27408	1.043(0.992-1.096)	0.0970148	0.444	-0.000107	0.810819	33.84	0.3322	33.72	0.2921
	Anxiety disorders diagnosed by general practitioners	3-methylhistidine	10	0.0002279	20.962	0.985(0.971-1.000)	0.0475898	0.981(0.939-1.024)	0.403779	0.990(0.971-1.009)	0.312188	0.434	0.000264006	0.83214	9.784	0.3683	9.725	0.2848
	Anxiety disorders diagnosed by general practitioners	asparagine	43	0.00126	25.868	0.954(0.919-0.990)	0.0137133	0.986(0.921-1.055)	0.678564	0.985(0.943-1.028)	0.479178	0.496	-0.0004919	0.268548	84.47	5.086e-05	81.23	8.494e-05
	Anxiety disorders diagnosed by general practitioners	indoleacetate	22	0.000564	22.564	0.976(0.952-0.999)	0.0447335	0.987(0.945-1.030)	0.557525	0.979(0.945-1.013)	0.216306	0.802	-0.0003158	0.529632	13.46	0.8145	13.33	0.7717
	Anxiety disorders diagnosed by general practitioners	N-acetylalanine	23	0.00055	22.018	0.932(0.872-0.996)	0.0385585	1.259(0.387-4.094)	0.70565	0.951(0.870-1.040)	0.275184	0.361	-0.0024534	0.621538	23.9	0.3525	23.62	0.312
	Anxiety disorders diagnosed by general practitioners	phenyllactate (PLA)	19	0.000519	25.14	0.952(0.907-0.998)	0.0413697	0.927(0.815-1.054)	0.263472	0.952(0.911-0.994)	0.0261803	0.5	0.000517365	0.669726	44.49	0.0002897	44.13	0.0001884
	Anxiety disorders diagnosed by general practitioners	tryptophan betaine	11	0.0003837	32.08	1.014(1.003-1.025)	0.0115703	0.998(0.970-1.028)	0.91443	1.017(1.003-1.031)	0.0157552	0.207	0.00143418	0.279863	12.82	0.1711	10.56	0.2276

## Sheet: Table S4
	Table S4 Mendelian Randomization estimation for Carbohydrate on the risk of anxiety disorders.
	Trait	Exposure	#SNPs	R2	F statistics	IVW		MR-Egger		Weighted median		MR-PRESSO	MR-Egger regression		Cochran’s Q test
						OR (95% CI)	P-value	OR (95% CI)	P-value	OR (95% CI)	P-value		Intercept	P value	IVW Q	P IVW. Q	MR-Egger. Q	P MR-egger. Q
	Unspecified anxiety disorder diagnosed by secondary ICD-10	mannitol	7	0.0001619	21.2692	1.002(1.001-1.004)	0.00757576	1.004(0.997-1.021)	0.316041	1.002(1.000-1.005)	0.0380903	0.803	-0.0001164	0.6168	3.726	0.486	3.446	0.5895
	Self-reported anxiety disorders	1,6-anhydroglucose	11	0.000265	22.18	1.006(1.002-1.009)	0.00198533	1.010(1.001-1.018)	0.0520576	1.006(1.001-1.011)	0.0176968	0.838	-0.00022	0.326526	4.268	0.7484	2.857	0.827
	Anxiety disorder diagnosed by psychiatrist	pyruvate	14	0.000331	21.79	1.028(1.002-1.054)	0.0314095	1.051(0.977-1.131)	0.207561	1.022(0.993-1.051)	0.133998	0.058	-0.000568	0.537809	17.45	0.1335	15.74	0.151

## Sheet: Table S5
	Table S5 Mendelian Randomization estimation for Cofactor or vitamin on the risk of anxiety disorders.
	Trait	Exposure	#SNPs	R2	F statistics	IVW		MR-Egger		Weighted median		MR-PRESSO	MR-Egger regression		Cochran’s Q test
						OR (95% CI)	P-value	OR (95% CI)	P-value	OR (95% CI)	P-value		Intercept	P value	IVW Q	P IVW. Q	MR-Egger. Q	P MR-egger. Q
	Anxiety disorder diagnosed by psychiatrist	gamma-tocopherol	13	0.0003026	21.412	1.012(1.001-1.024)	0.0343439	1.002(0.978-1.028)	0.857671	1.016(1.000-1.033)	0.0565368	0.395	0.000445784	0.398211	11.47	0.3219	10.74	0.294
	Anxiety disorders diagnosed by general practitioners	bilirubin (Z,Z)	11	0.001024	78.594	0.988(0.978-0.998)	0.0154016	0.999(0.982-1.016)	0.903169	0.995(0.983-1.006)	0.337566	0.449	-0.000949	0.159047	9.24	0.3224	7.364	0.392

## Sheet: Table S6
	Table S6 Mendelian Randomization estimation for Energy on the risk of anxiety disorders.
	Trait	Exposure	#SNPs	R2	F statistics	IVW		MR-Egger		Weighted median		MR-PRESSO	MR-Egger regression		Cochran’s Q test
						OR (95% CI)	P-value	OR (95% CI)	P-value	OR (95% CI)	P-value		Intercept	P value	IVW Q	P IVW. Q	MR-Egger. Q	P MR-egger. Q
	Anxiety disorder diagnosed by psychiatrist	succinylcarnitine	44	0.001625	34.02	0.978(0.960-0.997)	0.0223656	0.963(0.921-1.006)	0.101653	0.972(0.942-1.002)	0.0694197	0.334	0.000200143	0.445618	38.88	0.3414	38.11	0.33

## Sheet: Table S7
	Table S7 Mendelian Randomization estimation for Lipid on the risk of anxiety disorders.
	Trait	Exposure	#SNPs	R2	F statistics	IVW		MR-Egger		Weighted median		MR-PRESSO	MR-Egger regression		Cochran’s Q test
						OR (95% CI)	P-value	OR (95% CI)	P-value	OR (95% CI)	P-value		Intercept	P value	IVW Q	P IVW. Q	MR-Egger. Q	P MR-egger. Q
	Unspecified anxiety disorder diagnosed by secondary ICD-10	glycodeoxycholate	3	7.067	21.66	0.998(0.996-0.999)	0.00645802	0.997(0.986-1.008)	0.698032	0.998（0.996-1.000）	0.0351277	NA	4.65503e-05	0.936795	1.57	0.4562	1.554	0.2125
	Self-reported anxiety disorders	1-arachidonoylglycerophosphocholine	20	0.000957	44.044	0.993(0.987-0.999)	0.0202197	0.989(0.978-1.001)	0.0942635	0.992（0.984-1.001）	0.0728009	0.663	8.05874e-05	0.502212	16.69	0.6109	16.22	0.5772
	Self-reported anxiety disorders	1-arachidonoylglycerophosphoethanolamine	26	0.000896	30.54	0.993(0.987-0.999)	0.0333537	0.980(0.0.964-0.997)	0.0299738	0.991（0.982-1.000）	0.0547919	0.833	0.000238843	0.116414	16.29	0.6985	13.89	0.79
	Self-reported anxiety disorders	1-heptadecanoylglycerophosphocholine	9	0.000207	21.165	1.009(1.001-1.017)	0.0353252	1.011(0.976-1.048)	0.562467	1.009（0.998-1.021）	0.103699	0.822	-5.48777e-05	0.907036	4.299	0.8292	4.284	0.7465
	Self-reported anxiety disorders	3-dehydrocarnitine	23	0.000726	29.042	0.992(0.985-1.000)	0.0464383	0.990(0.968-1.013)	0.387955	0.986（0.976-0.997）	0.0120612	0.782	5.05271e-05	0.812975	15.59	0.6211	15.59	0.5531
	Self-reported anxiety disorders	cholate	8	0.000204	20.882	1.004(1.001-1.007)	0.00502588	1.005(0.990-1.019)	0.544778	1.004（1.000-1.008）	0.0768429	0.139	-2.32484e-05	0.959955	6.446	0.4887	6.443	0.3754
	Self-reported anxiety disorders	cholesterol	43	0.001076	23.05	0.989(0.980-0.998)	0.0146253	0.953(0.922-0.984)	0.00528189	0.988（0.974-1.001）	0.0738651	0.637	0.000373017	0.0237872	38.14	0.5541	32.49	0.7598
	Self-reported anxiety disorders	epiandrosterone sulfate	12	0.0006929	53.12	0.995(0.992-0.985)	0.00276272	0.992(0.987-0.998)	0.0229208	0.994(0.990-0.998)	0.00267926	0.554	0.000192648	0.24909	8.078	0.6212	7.276	0.6084
	Self-reported anxiety disorders	palmitoyl sphingomyelin	48	0.0001236	22.758	0.991(0.982-0.999)	0.022339	0.979(0.950-1.009)	0.179089	0.990(0.979-1.002)	0.0950768	0.924	0.000113741	0.44369	30.53	0.8845	29.8	0.8807
	Self-reported anxiety disorders	pelargonate (90)	35	0.0009747	21.878	0.991(0.983-1.000)	0.0473683	0.979(0.953-1.006)	0.120396	0.990(0.978-1.002)	0.115322	0.305	0.000140628	0.319916	29.59	0.589	27.79	0.6318
	Self-reported anxiety disorders	ursodeoxycholate	9	0.000209	21.38	0.995(0.991-0.999)	0.00966326	0.995(0.983-1.006)	0.392649	0.996(0.991-1.001)	0.0915769	0.745	1.5759e-05	0.957471	5.353	0.7193	5.35	0.6174
	Anxiety disorder diagnosed by psychiatrist	1-arachidonoylglycerophosphocholine	21	0.000979	42.912	0.975(0.958-0.992)	0.00418509	0.962(0.933-0.993)	0.0264575	0.959(0.938-0.980)	0.000207132	0.149	0.000322831	0.337609	24.86	0.2067	23.66	0.2096
	Anxiety disorder diagnosed by psychiatrist	1-eicosatrienoylglycerophosphocholine	20	0.000541	24.926	1.017(1.001-1.033)	0.0385887	1.001(0.960-1.045)	0.948508	1.015(0.992-1.039)	0.190749	0.444	0.000391669	0.461963	19.32	0.4366	18.73	0.409
	Anxiety disorder diagnosed by psychiatrist	1-linoleoylglycerophosphoethanolamine	13	0.000475	33.664	1.040(1.021-1.060)	4.31419e-05	1.092(1.040-1.147)	0.00481834	1.049(1.022-1.077)	0.00033533	0.42	-0.001254	0.0588061	12.12	0.4362	7.676	0.742
	Anxiety disorder diagnosed by psychiatrist	2-stearoylglycerophosphocholine	12	0.0002969	22.756	1.019(1.001-1.038)	0.0432568	1.032(0.945-1.127)	0.500592	1.008(0.983-1.033)	0.542737	0.572	-0.000293	0.785832	9.332	0.5913	9.254	0.508
	Anxiety disorder diagnosed by psychiatrist	adrenate (224n6)	11	0.000344	28.8	0.969(0.942-0.997)	0.0324682	0.976(0.904-1.054)	0.549982	0.983(0.950-1.017)	0.313113	0.053	-0.00020436	0.848559	21.94	0.01529	21.87	0.009
	Anxiety disorder diagnosed by psychiatrist	androsterone sulfate	20	0.0011	50.88	1.010(1.003-1.016)	0.00654174	1.014(1.003-1.024)	0.0184998	1.014(1.007-1.022)	7.63101e-05	0.113	-0.000375	0.311106	25.1	0.09254	22.04	0.142
	Anxiety disorder diagnosed by psychiatrist	caprate (100)	32	0.000838	22.02	0.962(0.933-0.991)	0.0114592	0.975(0.912-1.042)	0.461917	0.966(0.930-1.005)	0.0840839	0.26	-0.000163	0.659917	38.48	0.0546	37.95	0.048
	Anxiety disorder diagnosed by psychiatrist	cholate	9	0.0002259	20.778	1.009(1.002-1.017)	0.010798	1.007(0.989-1.024)	0.48019	1.007(0.998-1.017)	0.119728	0.595	0.000225046	0.717073	5.171	0.7392	5.028	0.657
	Anxiety disorder diagnosed by psychiatrist	docosahexaenoate (DHA; 226n3)	6	0.000165	21.768	0.971(0.947-0.995)	0.0188237	0.995(0.939-1.054)	0.863182	0.977(0.946-1.009)	0.161143	0.52	-0.000869	0.417829	4.553	0.4728	3.739	0.443
	Anxiety disorder diagnosed by psychiatrist	epiandrosterone sulfate	12	0.0006929	53.128	1.012(1.001-1.023)	0.0291948	1.027(1.009-1.045)	0.0127173	1.016(1.003-1.030)	0.0154863	0.108	-0.000956	0.073834	13.51	0.1967	4.117	0.904
	Anxiety disorder diagnosed by psychiatrist	stearate (180)	43	0.001148	23.485	0.973(0.950-0.996)	0.0208299	1.004(0.946-1.066)	0.887531	0.981(0.951-1.012)	0.22111	0.122	-0.0003715	0.257204	48.85	0.1867	46.9	0.211
	Anxiety disorders diagnosed by general practitioners	1-eicosatrienoylglycerophosphocholine	20	0.0005419	24.926	1.045(1.022-1.069)	0.000136115	1.069(1.006-1.136)	0.0447795	1.046(1.010-1.082)	0.0115543	0.696	-0.00059153	0.439517	15.81	0.67	15.18	0.6493
	Anxiety disorders diagnosed by general practitioners	1-linoleoylglycerophosphoethanolamine	13	0.000475	33.66	1.054(1.025-1.084)	0.000215273	1.112(1.035-1.195)	0.0148365	1.077(1.037-1.119)	0.000126714	0.366	-0.001362	0.146437	12.48	0.4083	10.03	0.5274
	Anxiety disorders diagnosed by general practitioners	1-stearoylglycerol (1-monostearin)	25	0.00063	22.3	1.064(1.013-1.118)	0.0130818	0.956(0.841-1.087)	0.502092	1.037(0.991-1.085)	0.12099	0.702	0.00186316	0.091941	73.43	6.54e-07	64.72	7.712e-06
	Anxiety disorders diagnosed by general practitioners	adrenate (224n6)	11	0.0003446	28.816	0.958(0.920-0.997)	0.0353921	0.975(0.877-1.085)	0.652393	0.983(0.940-1.027)	0.438465	0.024	-0.0005135	0.730398	19.95	0.02978	19.67	0.02
	Anxiety disorders diagnosed by general practitioners	androsterone sulfate	20	0.0011	50.88	1.009(1.001-1.017)	0.0309957	1.010(0.998-1.022)	0.13049	1.009(0.999-1.020)	0.0768993	0.928	-8.71346e-05	0.841769	9.878	0.9086	9.298	0.9006
	Anxiety disorders diagnosed by general practitioners	docosahexaenoate (DHA; 226n3)	6	0.0001657	21.768	0.949(0.906-0.994)	0.0254011	1.033(0.949-1.125)	0.490859	0.948(0.903-0.995)	0.0306976	0.079	-0.0030709	0.0951444	8.1	0.1508	3.364	0.4988
	Anxiety disorders diagnosed by general practitioners	hexadecanedioate	25	0.000919	33.8	1.021(1.003-1.039)	0.0229161	1.016(0.981-1.053)	0.378609	1.019(0.997-1.041)	0.0978356	0.069	0.000171208	0.785095	35.26	0.04906	34.85	0.04
	Anxiety disorders diagnosed by general practitioners	myristoleate (141n5)	15	0.000398	24.44	0.960(0.934-0.987)	0.00440736	0.979(0.919-1.043)	0.524573	0.976(0.944-1.009)	0.152619	0.131	-0.00061251	0.512716	20.96	0.07365	20.25	0.063
	Anxiety disorders diagnosed by general practitioners	stearidonate (184n3)	11	0.0003	25.14	0.951(0.916-0.986)	0.00706485	0.901(0.814-0.996)	0.0714538	0.967(0.930-1.006)	0.0926125	0.598	0.00162174	0.28704	19.89	0.01858	17.42	0.026

## Sheet: Table S8
	Table S8 Mendelian Randomization estimation for Nucleotide on the risk of anxiety disorders.
	Trait	Exposure	#SNPs	R2	F statistics	IVW		MR-Egger		Weighted median		MR-PRESSO	MR-Egger regression		Cochran’s Q test
						OR (95% CI)	P-value	OR (95% CI)	P-value	OR (95% CI)	P-value		Intercept	P value	IVW Q	P IVW. Q	MR-Egger. Q	P MR-egger. Q
	Self-reported anxiety disorders	xanthine	5	0.00225	20.454	0.982(0.967-0.998)	0.0254269	0.939(0.835-1.056)	0.370092	0.983(0.963-1.003)	0.0976404	0.314	0.000846886	0.503424	4.281	0.2327	2.076	0.354
	Anxiety disorder diagnosed by psychiatrist	N1-methyladenosine	8	0.0001959	22.524	1.105(1.021-1.196)	0.0132652	1.097(0.802-1.501)	0.58365	1.106(0.994-1.230)	0.0652703	0.889	5.07979e-05	0.963353	1.97	0.853	1.891	0.756
	Anxiety disorders diagnosed by general practitioners	urate	21	0.00094	41.236	0.938(0.880-0.999)	0.04504	0.928(0.819-1.052)	0.259684	0.944(0.887-1.005)	0.0696059	0.014	0.000149005	0.859376	35.88	0.004	35.82	0.003

## Sheet: Table S9
	Table S9 Mendelian Randomization estimation for Peptide on the risk of anxiety disorders.
	Trait	Exposure	#SNPs	R2	F statistics	IVW		MR-Egger		Weighted median		MR-PRESSO	MR-Egger regression		Cochran’s Q test
						OR (95% CI)	P-value	OR (95% CI)	P-value	OR (95% CI)	P-value		Intercept	P value	IVW Q	P IVW. Q	MR-Egger. Q	P MR-egger. Q
	Self-reported anxiety disorders	gamma-glutamyltyrosine	46	0.0011885	23.276	1.008(1.001-1.016)	0.0330457	0.989(0.965-1.013)	0.366232	1.004(0.993-1.015)	0.475236	0.833	0.000211918	0.103298	35.28	0.8502	33.28	0.881
	Self-reported anxiety disorders	leucylalanine	17	0.000457	24.738	1.005(1.001-1.008)	0.00614547	1.002(0.986-1.018)	0.846541	1.004(0.999-1.009)	0.12496	0.558	0.000132072	0.688762	13.79	0.541	13.61	0.48
	Anxiety disorder diagnosed by psychiatrist	gamma-glutamylphenylalanine	38	0.000933	22.608	0.961(0.935-0.987)	0.00349365	0.969(0.918-1.022)	0.253104	0.991(0.951-1.033)	0.668758	0.085	-0.0001	0.722678	49.51	0.042	48.74	0.038
	Anxiety disorders diagnosed by general practitioners	gamma-glutamylphenylalanine	38	0.0009335	22.608	0.959(0.921-0.999)	0.0429821	1.044(0.969-1.124)	0.264775	0.977(0.926-1.032)	0.408303	0.198	-0.001097	0.0133013	53.71	0.01707	43.54	0.104
	Anxiety disorders diagnosed by general practitioners	gamma-glutamylthreonine	10	0.000239	21.99	0.944(0.909-0.981)	0.00300123	0.934(0.838-1.041)	0.249874	0.959(0.912-1.008)	0.0966732	0.304	0.000285248	0.836362	11.27	0.2575	11.21	0.19
	Anxiety disorders diagnosed by general practitioners	phenylalanylserine	14	0.000417	27.412	0.985(0.973-0.997)	0.014666	0.977(0.955-1.000)	0.0718508	0.982(0.966-0.999)	0.0342986	0.664	0.000519061	0.446478	11.5	0.5691	10.88	0.54

[truncated: 16 more sheets: Table S10, Table S11, Table S12, Table S13, Table S14, Table S15, Table S16, Table S17, Table S18, Table S19, Table S20, Table S21, Table S22, Table S23 , Table S24,  Table S25]
